# Supplementary material for: In-Depth Glycoproteomic Assay of Urinary Prostatic Acid Phosphatase
Source: ACS Meas Sci Au. 2023 Dec 8;4(1):117–26. doi: 10.1021/acsmeasuresciau.3c00055 (PMC10885330; doi:10.1021/acsmeasuresciau.3c00055)
Supplement: Supplementary file 1 — tg3c00055_si_001.xlsx [file tg3c00055_si_001.xlsx]

## Sheet: TOC
In-depth Glycoproteomic Assay of Urinary Prostatic Acid Phosphatase
Wei Wang1, Carmen R. de Nier1, Manfred Wuhrer1, Guinevere S.M. Lageveen-Kammeijer1,2*
1	Leiden University Medical Center, Center for Proteomics and Metabolomics, Leiden, 2300 RC, the Netherlands
2	University of Groningen, Groningen Research Institute of Pharmacy, Groningen, 9713 AV, The Netherlands
*Correspondence: Guinevere S.M. Lageveen-Kammeijer, Faculty of Science and Engineering, Analytical Biochemistry — Groningen Research Institute of Pharmacy, Antonius Deusinglaan 1, 9713 AV Groningen, The Netherlands; g.s.m.kammeijer@rug.nl; Tel: +31 50 36 33336
Table S-1. Prostatic acid phosphatase (PAP) information on the pool of DRE urine samples.
Table S-2. Precursor ions exclusion list applied during tandem MS analysis of DRE urinary PAP.
Table S-3. Identification list of seminal plasma prostatic acid phosphatase (PAP) and DRE urinary PAP glycans with CE-MS/LC-MS.
Table S-4. Relative abundance of tryptic prostatic acid phosphatase (PAP) glycopeptides per glycosylation site (seminal plasma PAP vs DRE urine PAP).
Table S-5. Peptide backbones of tryptic PAP glycopepides.
Table S-6a. The optimization of PAP digestion with different types of trypsin at different enzmye:protein ratio (N=2) showing main product per glycosylation site.
Table S-6b. The optimization of PAP digestion with different types of trypsin at different enzmye:protein ratio (N=2) showing side products per glycosylation site.

## Sheet: Table S-1
Table S-1. Prostatic acid phosphatase (PAP) information and donor information on the pool of DRE urine samples. DRE: digital rectal examination. NA: not applicable.
DRE urine	Dilution factor	Final concentration of PAP (ng/mL)
Sample 1	1 : 100	135.4
Sample 2	1 : 100	354.8
Sample 3	1 : 100	120.4
Sample 4	1 : 1000	11808
Sample 5	1 : 100	121.7
Sample 6	1 : 100	64.7
Sample 7	1 : 1000	14140
Sample 8	1 : 1000	931
Sample 9	1 : 1000	1062
Pool	NA	3193
Donor information	Age	serum tPSA (ng/mL)	Prostate volume (mL)
Mean	71	14	47
SD	4.3	28.7	23.1
Median	72	6	50
Min–Max	64-79	0.3-95.3	15-100
Note: all 9 donors are caucasians. The PAP concentration of the pool is not accurate. Based on the area of endogenous peptide versus the area of a synthetic peptide, its real concentration might be 10 times lower as predicted by the ELISA assay (3193 ng/mL).

## Sheet: Table S-2
Table S-2. Precursor ions exclusion list applied during tandem MS analysis of DRE urinary PAP. The excluded masses were unknown abundant analytes observed in urinary PAP. DRE: digital rectal examination.
767.38-768.38
796.37-797.37
833.42-834.42
838.97-839.97
889.50-890.50
897.42-898.42
903.92-904.92
933.47-934.47
938.95-939.95
979.92-980.92
1008.94-1009.94
1014.02-1015.02
1060.35-1061.35
1077.57-1078.57
1115.02-1116.02
1302.54-1303.54
1364.42-1365.42

## Sheet: Table S-3
Table S-3. Identification list of seminal plasma prostatic acid phosphatase (PAP) and DRE urinary PAP glycans with CE-MS/LC-MS. Three N-linked glycosylation sites were identified. DRE: digital rectal examination. GP: glycans that were identified on glycopeptide level. R: glycans that were identified on released glycan level and glycosylation site information is unknown. 'Y' means the analyte was …
Glycosylation site	Glycan composition	Glycan structure	Peptide	Urinary PAP		Seminal PAP		Reported by literature [1]
				MS1	MS2	MS1	MS2
94	H5N4		FLNESYKHEQVYIR/FLNESYK	Y	Y	Y	ND	R
94	H4N4S1		FLNESYKHEQVYIR/FLNESYK	Y	Y	Y	Y	ND
94	H5N4F1		FLNESYKHEQVYIR/FLNESYK	Y	Y	Y	ND	R
94	H4N4F1S1		FLNESYKHEQVYIR/FLNESYK	Y	Y	Y	ND	ND
94	H5N4S1		FLNESYKHEQVYIR/FLNESYK	Y	Y	Y	Y	GP, R
94	H6N5		FLNESYKHEQVYIR/FLNESYK	Y	ND	Y	ND	ND
94	H5N4F1S1		FLNESYKHEQVYIR/FLNESYK	Y	Y	Y	Y	R
94	H6N5F1		FLNESYKHEQVYIR/FLNESYK	Y	Y	Y	ND	ND
94	H5N4S2		FLNESYKHEQVYIR/FLNESYK	Y	Y	Y	Y	GP, R
94	H6N5S1		FLNESYKHEQVYIR/FLNESYK	Y	Y	Y	Y	R
94	H5N4F1S2		FLNESYKHEQVYIR/FLNESYK	Y	Y	Y	Y	R
94	H5N5S2		FLNESYKHEQVYIR/FLNESYK	Y	Y	Y	ND	ND
94	H6N5F1S1		FLNESYKHEQVYIR/FLNESYK	Y	Y	Y	Y	R
94	H7N6F1		FLNESYKHEQVYIR/FLNESYK	Y	ND	Y	ND	ND
94	H5N5F1S2		FLNESYKHEQVYIR/FLNESYK	Y	Y	Y	ND	ND
94	H6N5S2		FLNESYKHEQVYIR/FLNESYK	Y	Y	Y	Y	R
94	H7N6S1		FLNESYKHEQVYIR/FLNESYK	Y	Y	Y	ND	ND
94	H6N5F1S2		FLNESYKHEQVYIR/FLNESYK	Y	Y	Y	ND	R
94	H6N6S2		FLNESYKHEQVYIR/FLNESYK	Y	Y	Y	ND	ND
94	H7N6F1S1		FLNESYKHEQVYIR/FLNESYK	Y	Y	Y	ND	R
94	H6N5S3		FLNESYKHEQVYIR/FLNESYK	Y	Y	Y	Y	GP, R
94	H6N6F1S2		FLNESYKHEQVYIR/FLNESYK	Y	Y	Y	ND	ND
94	H7N6S2		FLNESYKHEQVYIR/FLNESYK	Y	Y	Y	ND	ND
94	H6N5F1S3		FLNESYKHEQVYIR/FLNESYK	Y	Y	Y	ND	R
94	H7N6F1S2		FLNESYKHEQVYIR/FLNESYK	Y	Y	Y	ND	R
94	H7N6S3		FLNESYKHEQVYIR/FLNESYK	Y	Y	Y	ND	R
94	H7N7F1S2		FLNESYKHEQVYIR/FLNESYK	Y	Y	ND	ND	ND
94	H7N6F1S3		FLNESYKHEQVYIR/FLNESYK	Y	Y	Y	ND	R
220	H5N4S1		VYDPLYCESVHNFTLPSWATEDTMTK	ND	ND	Y	ND	R
220	H5N4F1S1		VYDPLYCESVHNFTLPSWATEDTMTK	Y	ND	Y	ND	R
220	H5N4S2		VYDPLYCESVHNFTLPSWATEDTMTK	Y	ND	Y	Y	GP, R
220	H5N4F1S2		VYDPLYCESVHNFTLPSWATEDTMTK	Y	Y	Y	Y	R
220	H6N5S2		VYDPLYCESVHNFTLPSWATEDTMTK	Y	ND	Y	ND
220	H6N5F1S2		VYDPLYCESVHNFTLPSWATEDTMTK	Y	Y	Y	Y	R
220	H6N5S3		VYDPLYCESVHNFTLPSWATEDTMTK	Y	ND	Y	Y	R
220	H6N5F1S3		VYDPLYCESVHNFTLPSWATEDTMTK	Y	Y	Y	Y	R
220	H7N6F1S2		VYDPLYCESVHNFTLPSWATEDTMTK	Y	ND	Y	Y	R
220	H6N6F1S3	or	VYDPLYCESVHNFTLPSWATEDTMTK	Y	ND	Y	Y	ND
220	H7N6S3		VYDPLYCESVHNFTLPSWATEDTMTK	Y	ND	Y	Y	GP, R
220	H7N6F1S3		VYDPLYCESVHNFTLPSWATEDTMTK	Y	Y	Y	Y	R
220	H7N6S4		VYDPLYCESVHNFTLPSWATEDTMTK	Y	ND	Y	Y	ND
220	H7N6F1S4		VYDPLYCESVHNFTLPSWATEDTMTK	Y	Y	Y	Y	R
333	H5N2		NETQHEPYPLMLPGCSPSCPLER	Y	ND	Y	ND	ND
333	H6N2		NETQHEPYPLMLPGCSPSCPLER	Y	Y	Y	Y	GP, R
333	H7N2		NETQHEPYPLMLPGCSPSCPLER	Y	ND	Y	ND	GP, R
333	H8N2		NETQHEPYPLMLPGCSPSCPLER	Y	ND	Y	ND	ND
Unknown	H5N5		NA	ND	ND	ND	ND	R
Unknown	H6N5S4		NA	ND	ND	ND	ND	R
Note:
[1] K. Y. White, L. Rodemich, J. O. Nyalwidhe, M. A. Comunale, M. A. Clements, R. S. Lance et al., "Glycomic characterization of prostate-specific antigen and prostatic acid phosphatase in prostate cancer and benign disease seminal plasma fluids," Journal of proteome research, vol. 8, no. 2, pp. 620-630, 2009.

## Sheet: Table S-4
Table S-4. Relative abundance of tryptic prostatic acid phosphatase (PAP) glycopeptides per glycosylation site (seminal plasma PAP vs DRE urine PAP). DRE: digital rectal examination. H: hexose. N: N-acetylglycosamine. F: fucose. S: N-acetylneuraminic acid (Neu5Ac). S2,6 represent α2,6 linked sialic acid. S2,3 represent α2,3 linked sialic acid.
Glycosylation iste	Peptide backbone	Glycan composition	Area						Relative area
			DRE urine PAP			Seminal plasma PAP			DRE urine PAP			Seminal plasma PAP
			AVG	STD	RSD	AVG	STD	RSD	AVG	STD	RSD	AVG	STD	RSD
94	FLNESYK	H5N4	1.64516e+06	88107.9	0.0535559	933488	69919.9	0.0749018	0.00660398	0.000509384	0.077133	0.00687	0.000908324	0.132216
94	FLNESYK	H4N4S2,61	5515810	348248	0.0631364	5.44574e+06	297678	0.0546626	0.0221873	0.00250192	0.112764	0.0398892	0.00146462	0.0367171
94	FLNESYK	H4N4S2,31	750555	12905.8	0.017195	727602	23604.2	0.0324412	0.00301362	0.00019399	0.064371	0.00534324	0.000440506	0.0824418
94	FLNESYK	H5N4F1	1.04355e+06	89953.4	0.0861991	856529	44998	0.0525352	0.00418061	0.000291906	0.0698238	0.00629852	0.000703652	0.111717
94	FLNESYK	H4N4F1S2,61	2.84296e+06	135486	0.0476567	2.10404e+06	138980	0.0660537	0.0114341	0.00118063	0.103256	0.0154227	0.0010691	0.0693198
94	FLNESYK	H4N4F1S2,31	411273	24063	0.0585086	436732	15588.8	0.0356942	0.00164759	3.26028e-05	0.0197882	0.0032076	0.000275206	0.0857983
94	FLNESYK	H5N4S2,61	3.36544e+07	2.87987e+06	0.085572	29862676	3.9017e+06	0.130655	0.13558	0.0195629	0.14429	0.217993	0.0160266	0.0735191
94	FLNESYK	H5N4S2,31	6127108	245346	0.0400428	5.27684e+06	221379	0.0419531	0.0245775	0.00124798	0.0507774	0.0386865	0.00201032	0.0519644
94	FLNESYK	H6N5	556732	37710.6	0.0677356	388041	132469	0.34138	0.00223248	0.000153367	0.0686979	0.0028746	0.00106455	0.370332
94	FLNESYK	H5N4F1S2,61	1.26059e+07	1.47904e+06	0.117329	1.01844e+07	1.76353e+06	0.17316	0.0507829	0.0085098	0.167572	0.074298	0.00993117	0.133667
94	FLNESYK	H5N4F1S2,31	3.48327e+06	220865	0.0634075	3823185	209513	0.0548007	0.013965	0.000823602	0.058976	0.0280373	0.00193474	0.0690059
94	FLNESYK	H6N5F1	708533	130948	0.184816	515103	63493.9	0.123264	0.00283742	0.000510996	0.180091	0.0037912	0.000614908	0.162193
94	FLNESYK	H5N4S2,62	4.52645e+07	4.61737e+06	0.102009	1.67296e+07	1.37997e+06	0.0824866	0.181025	0.00889394	0.0491311	0.122514	0.00836564	0.0682834
94	FLNESYK	H5N4S2,61S2,31	1.06124e+07	855501	0.0806131	5.80711e+06	876948	0.151013	0.0424847	0.00152623	0.0359243	0.0426101	0.00703309	0.165057
94	FLNESYK	H5N4S2,32	1.45316e+06	207672	0.142911	1.12515e+06	45860.9	0.0407597	0.00580019	0.000449655	0.0775241	0.00826976	0.000825612	0.0998351
94	FLNESYK	H6N5S2,61	7.15861e+06	408882	0.0571175	4.7584e+06	271016	0.0569554	0.0288105	0.00338574	0.117518	0.0348649	0.00174127	0.0499433
94	FLNESYK	H6N5S2,31	1.47114e+06	102889	0.0699384	1148110	31672.3	0.0275865	0.00589017	6.14741e-05	0.0104367	0.00841566	0.000286095	0.0339955
94	FLNESYK	H5N4F1S2,62	2.05934e+07	2.20813e+06	0.107225	5345349	386856	0.0723724	0.0823299	0.00398739	0.0484318	0.0391317	0.00175669	0.0448917
94	FLNESYK	H5N4F1S2,61S2,31	5.1934e+06	467062	0.0899338	2.35531e+06	354501	0.150511	0.0207785	0.000662158	0.0318675	0.0172969	0.00299502	0.173153
94	FLNESYK	H5N4F1S2,32	1.09534e+06	135050	0.123296	1.11591e+06	46112	0.0413223	0.00437565	0.000251233	0.0574161	0.00819918	0.000796154	0.0971016
94	FLNESYK	H5N5S2,62	560160	96955.1	0.173085	431215	33106.5	0.076775	0.002233	0.00023917	0.107107	0.00316316	0.000297319	0.0939943
94	FLNESYK	H5N5S2,61S2,31	1.44395e+06	233988	0.162047	1.03787e+06	210085	0.20242	0.00575875	0.000549232	0.0953734	0.00762374	0.00170087	0.223102
94	FLNESYK	H5N5S2,32	459500	97838.6	0.212924	276975	7502.41	0.027087	0.00182941	0.000283453	0.154943	0.00203475	0.000179079	0.0880104
94	FLNESYK	H6N5F1S2,61	6.12272e+06	21969.9	0.00358826	2.62423e+06	65002.9	0.0247703	0.0245821	0.0014705	0.0598199	0.0192424	0.000867853	0.0451012
94	FLNESYK	H6N5F1S2,31	1.36108e+06	157908	0.116017	1.2719e+06	180563	0.141963	0.00544468	0.000446075	0.0819286	0.0093388	0.00152712	0.163525
94	FLNESYK	H7N6F1	382056	70317	0.184049	168672	21177.1	0.125552	0.00152632	0.000240042	0.157268	0.00124345	0.000221342	0.178007
94	FLNESYK	H5N5F1S2,62	414904	77954.8	0.187886	190780	19575.5	0.102608	0.00165316	0.000207762	0.125675	0.00140416	0.00021769	0.155033
94	FLNESYK	H5N5F1S2,61S2,31	1.06261e+06	209764	0.197405	492770	73571.6	0.149302	0.00423162	0.0005555	0.131273	0.00361366	0.000568271	0.157256
94	FLNESYK	H5N5F1S2,32	305855	90588.9	0.296183	187528	22668.8	0.120882	0.00121319	0.000283527	0.233703	0.00138275	0.000246027	0.177926
94	FLNESYK	H6N5S2,62	2910466	451344	0.155076	1.33844e+06	347270	0.25946	0.0116116	0.00106242	0.091496	0.00982471	0.00267928	0.272708
94	FLNESYK	H6N5S2,61S2,31	10552791	1.39867e+06	0.13254	6179650	1.14347e+06	0.185038	0.0421416	0.0028217	0.0669575	0.0453416	0.00893656	0.197094
94	FLNESYK	H6N5S2,32	2.41912e+06	343684	0.14207	1734453	40375	0.0232782	0.00965705	0.000775448	0.0802986	0.0127267	0.00081702	0.0641973
94	FLNESYK	H7N6S2,61	1536086	738754	0.480933	1394583	478420	0.343056	0.0060479	0.00248801	0.411384	0.010091	0.00284346	0.281783
94	FLNESYK	H7N6S2,31	313886	14852	0.0473164	191763	11884.2	0.0619731	0.00125798	2.77907e-05	0.0220916	0.00141049	0.000167732	0.118917
94	FLNESYK	H6N5F1S2,62	2.49727e+06	338353	0.135489	640479	178392	0.278529	0.0099708	0.000700282	0.0702333	0.00469546	0.0013291	0.283061
94	FLNESYK	H6N5F1S2,61S2,31	7.14633e+06	1.12024e+06	0.156758	2757460	406180	0.147302	0.0285078	0.00256639	0.090024	0.020243	0.00337384	0.166667
94	FLNESYK	H6N5F1S2,32	3.23648e+06	457744	0.141433	1.60499e+06	71856.8	0.0447708	0.01292	0.000978628	0.0757454	0.0117986	0.0012268	0.103979
94	FLNESYK	H6N6S2-isomer 1	434149	85449	0.19682	268031	13655.2	0.0509464	0.00172906	0.000229302	0.132617	0.00196605	0.000142808	0.0726367
94	FLNESYK	H6N6S2-isomer 2	198987	50193.1	0.252243	91038	21767.6	0.239104	0.00079063	0.000145346	0.183835	0.000669428	0.000170674	0.254954
94	FLNESYK	H7N6F1S2,61	1301609	184851	0.142017	462275	18509.6	0.0400402	0.00519721	0.00044956	0.0865004	0.00339367	0.00027969	0.0824153
94	FLNESYK	H7N6F1S2,31	706833	199357	0.282042	316786	88971.2	0.280856	0.00280841	0.000654367	0.233003	0.00231909	0.000639234	0.275641
94	FLNESYK	H6N5S2,63	2.27919e+06	329829	0.144713	784197	115258	0.146976	0.00909656	0.000721525	0.0793184	0.00572384	0.000525197	0.0917561
94	FLNESYK	H6N5S2,62S2,31	9833490	1.22085e+06	0.124152	4206330	605949	0.144056	0.0392813	0.00235461	0.0599424	0.0306962	0.00259966	0.08469
94	FLNESYK	H6N5S2,61S2,32	2.53251e+06	366789	0.144832	1.35353e+06	135884	0.100392	0.010111	0.000902781	0.0892872	0.00989273	0.000393777	0.0398047
94	FLNESYK	H6N5S2,33	608171	88110.9	0.144878	331370	25351.4	0.0765049	0.00242778	0.000208838	0.0860202	0.00242441	6.75371e-05	0.0278571
94	FLNESYK	H6N6F1S2-isomer 1	473290	57796.6	0.122117	189377	22689.8	0.119812	0.00189078	0.000106265	0.0562018	0.00138996	0.000193961	0.139544
94	FLNESYK	H6N6F1S2-isomer 2	223151	24798.8	0.11113	95678	8781.34	0.0917801	0.000891942	4.17016e-05	0.0467538	0.00070464	0.000106964	0.151799
94	FLNESYK	H7N6S2,62	456071	73688.1	0.161572	149533	50677.7	0.338906	0.00181903	0.000177444	0.0975489	0.00109605	0.000375601	0.342686
94	FLNESYK	H7N6S2,61S2,31	2.31959e+06	313074	0.13497	946731	83161.7	0.0878408	0.0092615	0.000641012	0.0692125	0.00695713	0.000891625	0.12816
94	FLNESYK	H7N6S2,32	1.03791e+06	169265	0.163082	452786	46799.9	0.10336	0.00413925	0.000398538	0.0962828	0.00333661	0.000542229	0.162509
94	FLNESYK	H6N5F1S2,63	2.05831e+06	328996	0.159837	386609	60164.1	0.15562	0.00820991	0.000763876	0.0930432	0.00281977	0.00026679	0.0946141
94	FLNESYK	H6N5F1S2,62S2,31	6330217	744183	0.11756	1.73647e+06	246188	0.141775	0.0252935	0.00130751	0.0516933	0.0126711	0.00101746	0.0802975
94	FLNESYK	H6N5F1S2,61S2,32	2.05526e+06	303070	0.147461	692255	105268	0.152065	0.00820355	0.000724905	0.0883647	0.00504861	0.000452141	0.0895576
94	FLNESYK	H6N5F1S2,33	1.13934e+06	114526	0.10052	404211	55470.6	0.137232	0.0045575	0.000244121	0.0535646	0.00295019	0.000244436	0.0828544
94	FLNESYK	H7N6F1S2,62	448441	75284.1	0.16788	85660.3	20349.9	0.237566	0.00178803	0.00018162	0.101576	0.000627109	0.000144832	0.230952
94	FLNESYK	H7N6F1S2,61S2,31	2364761	268752	0.113649	555169	11406.4	0.0205458	0.00945037	0.000452546	0.0478866	0.00407736	0.000331471	0.0812956
94	FLNESYK	H7N6F1S2,32	2.50131e+06	304885	0.12189	435114	59039.8	0.135688	0.00999413	0.000587527	0.0587871	0.00320957	0.000609305	0.18984
94	FLNESYK	H7N6S2,63	363567	140871	0.38747	226908	215609	0.950207	0.0014364	0.000464583	0.323435	0.00160841	0.00144065	0.895701
94	FLNESYK	H7N6S2,62S2,31	1.11784e+06	161698	0.144652	310837	107509	0.34587	0.00446149	0.000354718	0.0795067	0.00230768	0.000881033	0.381784
94	FLNESYK	H7N6S2,61S2,32	685474	79379.4	0.115802	136519	37853.4	0.277277	0.00273937	0.000150437	0.0549166	0.00100884	0.000310071	0.307355
94	FLNESYK	H7N6F1S2,63	344665	56435.9	0.163741	79471.7	9245.63	0.116339	0.00137495	0.000146498	0.106547	0.000581043	4.41375e-05	0.0759625
94	FLNESYK	H7N6F1S2,62S2,31	1.26225e+06	186887	0.148058	259969	48304.2	0.185808	0.00503713	0.00041705	0.0827952	0.00189326	0.000234804	0.124021
94	FLNESYK	H7N6F1S2,61S2,32	1.72586e+06	266864	0.154626	196372	18985.4	0.0966806	0.00688526	0.000612663	0.0889818	0.00143545	5.76804e-05	0.0401829
220	VYDPLYCESVHNFTLPSWATEDTMTK	H5N4F1S2,61	183247	44904.2	0.245048	184944	81920.3	0.442947	0.0147384	0.000110045	0.00746656	0.031611	0.00369949	0.117032
220	VYDPLYCESVHNFTLPSWATEDTMTK	H5N4F1S2,31	117441	37164.9	0.316456	109112	47473.6	0.435091	0.0093166	0.000923376	0.0991108	0.0188931	0.00322677	0.170791
220	VYDPLYCESVHNFTLPSWATEDTMTK	H5N4S2,62	257574	51062.7	0.198244	165004	76758.6	0.465192	0.0209033	0.00101934	0.0487645	0.0284027	0.00517711	0.182275
220	VYDPLYCESVHNFTLPSWATEDTMTK	H5N4S2,61s2,31	206161	26582.8	0.128942	158451	70693.3	0.446153	0.0170165	0.00281026	0.16515	0.026972	0.00270412	0.100257
220	VYDPLYCESVHNFTLPSWATEDTMTK	H5N4F1S2,62	1.94491e+06	387646	0.199313	781672	373056	0.477254	0.157829	0.00787088	0.0498695	0.130925	0.00801867	0.0612464
220	VYDPLYCESVHNFTLPSWATEDTMTK	H5N4F1S2,61S2,31	1.34978e+06	290077	0.214908	786202	395043	0.502471	0.109255	0.00460206	0.0421222	0.129821	0.00482687	0.037181
220	VYDPLYCESVHNFTLPSWATEDTMTK	H5N4F1S2,32	471026	101223	0.214899	392857	189510	0.482389	0.0381677	0.00238498	0.0624868	0.0653944	0.00222821	0.0340734
220	VYDPLYCESVHNFTLPSWATEDTMTK	H6N5F1S2,62	183273	30792	0.168011	97874.7	45174.3	0.461552	0.0149612	0.00129722	0.0867052	0.0167622	0.00259528	0.15483
220	VYDPLYCESVHNFTLPSWATEDTMTK	H6N5F1S2,61S2,31	420197	93136.1	0.221649	284449	127554	0.448425	0.0339483	0.000786492	0.0231673	0.048283	0.00447129	0.0926059
220	VYDPLYCESVHNFTLPSWATEDTMTK	H6N5F1S2,32	183525	27919.1	0.152127	144880	62660.7	0.432501	0.0150329	0.00164091	0.109154	0.0249098	0.00331714	0.133166
220	VYDPLYCESVHNFTLPSWATEDTMTK	H6N5S2,62S2,31	222895	72953	0.327297	146664	81345.2	0.554636	0.017647	0.0019045	0.107922	0.0233494	0.00244419	0.104679
220	VYDPLYCESVHNFTLPSWATEDTMTK	H6N5S2,61S2,32	200075	49328.1	0.246548	154339	92813.3	0.601361	0.0160885	0.000374994	0.0233081	0.0238768	0.00457349	0.191545
220	VYDPLYCESVHNFTLPSWATEDTMTK	H6N5S2,33	75757	30005	0.396069	63736.7	29680.4	0.465673	0.00591584	0.00115804	0.195752	0.0107212	0.000930868	0.0868248
220	VYDPLYCESVHNFTLPSWATEDTMTK	H6N5F1S2,63	182517	65454	0.358618	64726.7	31579.9	0.487896	0.0143617	0.00211177	0.147042	0.0107321	0.00037301	0.0347565
220	VYDPLYCESVHNFTLPSWATEDTMTK	H6N5F1S2,62S2,31	1.13635e+06	299793	0.263822	428979	254757	0.593868	0.0910652	0.00275076	0.0302065	0.0666841	0.0117541	0.176265
220	VYDPLYCESVHNFTLPSWATEDTMTK	H6N5F1S2,61S2,32	1.23566e+06	322233	0.260779	535194	316888	0.592099	0.0990962	0.0036999	0.0373364	0.083313	0.0142825	0.171431
220	VYDPLYCESVHNFTLPSWATEDTMTK	H6N5F1S2,33	482982	133856	0.277145	307231	154583	0.503148	0.0386267	0.00194835	0.0504405	0.0506357	0.00462146	0.0912687
220	VYDPLYCESVHNFTLPSWATEDTMTK	H7N6F1S2,61S2,31	204926	48667.5	0.237488	133045	66941.2	0.503147	0.0165153	0.000664601	0.0402414	0.0219083	0.0003249	0.01483
220	VYDPLYCESVHNFTLPSWATEDTMTK	H7N6F1S2,32	101401	31848.6	0.314086	87614.7	26288.5	0.300047	0.00805179	0.00074521	0.0925522	0.0161697	0.00523595	0.323812
220	VYDPLYCESVHNFTLPSWATEDTMTK	H7N6F1S3-isomer 1	141921	37201	0.262124	54073	34564.5	0.63922	0.0113768	0.000342478	0.0301031	0.00862449	0.00202853	0.235206
220	VYDPLYCESVHNFTLPSWATEDTMTK	H7N6F1S3-isomer 2	487566	108941	0.223438	179321	115471	0.643935	0.0393876	0.0013455	0.0341605	0.0279225	0.00900072	0.322346
220	VYDPLYCESVHNFTLPSWATEDTMTK	H7N6F1S3-isomer 3	169832	49602.4	0.292067	90952	36768.7	0.404265	0.0135447	0.00107078	0.0790554	0.0159536	0.00322731	0.202294
220	VYDPLYCESVHNFTLPSWATEDTMTK	H7N6S4-somer 1	203298	45928.9	0.225919	101928	60120.5	0.589833	0.0164534	0.00129984	0.0790016	0.0158898	0.00265184	0.16689
220	VYDPLYCESVHNFTLPSWATEDTMTK	H7N6S4-somer 2	108654	31043.2	0.285706	51147.7	29230.5	0.571492	0.00868502	0.000609788	0.0702114	0.0080561	0.00111691	0.138642
220	VYDPLYCESVHNFTLPSWATEDTMTK	H7N6F1S4-isomer 1	286258	123775	0.432392	64903.7	35382.9	0.545161	0.0221918	0.00542442	0.244434	0.0107131	0.00155815	0.145443
220	VYDPLYCESVHNFTLPSWATEDTMTK	H7N6F1S4-isomer 2	958326	230410	0.24043	273993	137060	0.500232	0.0772019	0.00344639	0.0446413	0.0451101	0.00246586	0.054663
220	VYDPLYCESVHNFTLPSWATEDTMTK	H7N6F1S4-isomer 3	903129	224533	0.248617	232793	116034	0.498444	0.0726211	0.00181593	0.0250055	0.0383661	0.000602028	0.0156916
333	NETQHEPYPLMLPGCSPSCPLER	H5N2	556254	139587	0.25094	243046	43755.5	0.18003	0.0508474	0.00653026	0.128429	0.0364476	0.0149876	0.41121
333	NETQHEPYPLMLPGCSPSCPLER	H6N2	9.14401e+06	1.64481e+06	0.179879	6.26071e+06	2.89656e+06	0.462658	0.840124	0.0118802	0.014141	0.820706	0.0161196	0.0196411
333	NETQHEPYPLMLPGCSPSCPLER	H7N2	849534	61800.3	0.0727462	927308	399885	0.431232	0.0790086	0.00837172	0.10596	0.122999	0.00399761	0.0325011
333	NETQHEPYPLMLPGCSPSCPLER	H8N2	320518	44828.1	0.139861	182910	170408	0.931653	0.0300198	0.00660903	0.220156	0.0198472	0.0196998	0.992574

## Sheet: Table S-5
Table S-5. Peptide backbones of tryptic PAP glycopepides. 'MC' represents missed cleavaged peptide.
Glycosylation site	Peptide composition	Num. of missed cleavages	Mass (Da)
94	FLNESYK	0	899.439
94MC1	KFLNESYKHEQVYIR	2	1953.01
94MC2	KFLNESYK	1	1027.53
94MC3	FLNESYKHEQVYIR	1	1824.92
220	VYDPLYCESVHNFTLPSWATEDTMTK	0	3103.39
220MC	VYDPLYCESVHNFTLPSWATEDTMTKLR	1	3372.58
333	NETQHEPYPLMLPGCSPSCPLER	0	2711.21
333MC	GEYFVEMYYRNETQHEPYPLMLPGCSPSCPLER	1	4048.79

## Sheet: Table S-6
Table S-6a. The optimization of PAP digestion with different types of trypsin at different enzmye:protein ratio (N=2) showing main product per glycosylation site. TPCK treated trypsin, sequencing grade modified (SGM) trypsin, trypsin gold and trypsin platinum were compared under four trypsin to PAP ratios (1 to 5, 1 to 10, 1 to 20 and 1 to 50). 'Y' means the analyte was detected and 'ND' stands f…
Glycosylation site	Peptide backbone	Glycan composition	Trypsin platinum				SGM trypsin				Trypsin gold				TPCK trypsin
			1 to 5	1 to 10	1 to 20	1 to 50	1 to 5	1 to 10	1 to 20	1 to 50	1 to 5	1 to 10	1 to 20	1 to 50	1 to 5	1 to 10	1 to 20	1 to 50
94MC3	FLNESYKHEQVYIR	H5N4	Y	Y	ND	ND	ND	ND	ND	ND	Y	Y	Y	ND	ND	ND	ND	ND
94MC3	FLNESYKHEQVYIR	H4N4S1	Y	Y	Y	Y	Y	Y	Y	Y	Y	Y	Y	Y	Y	Y	ND	ND
94MC3	FLNESYKHEQVYIR	H4N4S1	Y	Y	ND	ND	Y	ND	ND	ND	ND	Y	ND	ND	ND	ND	ND	ND
94MC3	FLNESYKHEQVYIR	H5N4F1	Y	Y	ND	ND	ND	ND	ND	ND	Y	Y	ND	ND	ND	ND	ND	ND
94MC3	FLNESYKHEQVYIR	H4N4F1S1	Y	Y	ND	Y	ND	ND	ND	ND	ND	Y	Y	ND	ND	ND	ND	ND
94MC3	FLNESYKHEQVYIR	H4N4F1S1	Y	Y	ND	ND	ND	ND	ND	ND	ND	ND	ND	ND	ND	ND	ND	ND
94MC3	FLNESYKHEQVYIR	H5N4S1	Y	Y	Y	Y	Y	Y	Y	Y	Y	Y	Y	Y	Y	Y	Y	Y
94MC3	FLNESYKHEQVYIR	H5N4S1	Y	Y	Y	Y	Y	Y	ND	ND	Y	Y	Y	Y	ND	ND	ND	ND
94MC3	FLNESYKHEQVYIR	H5N4F1S1	Y	Y	Y	Y	Y	Y	Y	Y	Y	Y	Y	Y	Y	Y	Y	ND
94MC3	FLNESYKHEQVYIR	H5N4F1S1	Y	Y	Y	Y	Y	Y	ND	ND	Y	Y	Y	Y	ND	Y	ND	ND
94MC3	FLNESYKHEQVYIR	H5N4S2	Y	Y	Y	Y	Y	Y	Y	ND	Y	Y	Y	Y	Y	Y	ND	ND
94MC3	FLNESYKHEQVYIR	H5N4S2	Y	Y	ND	Y	Y	ND	ND	ND	Y	Y	Y	Y	ND	ND	ND	ND
94MC3	FLNESYKHEQVYIR	H5N4S2	Y	ND	ND	ND	Y	ND	ND	ND	Y	Y	ND	ND	ND	ND	ND	ND
94MC3	FLNESYKHEQVYIR	H6N5S1	Y	Y	Y	Y	Y	Y	ND	ND	Y	Y	Y	Y	ND	ND	ND	ND
94MC3	FLNESYKHEQVYIR	H5N4F1S2	Y	Y	ND	ND	Y	ND	ND	ND	Y	Y	Y	Y	ND	ND	ND	ND
94MC3	FLNESYKHEQVYIR	H5N4F1S2	ND	ND	ND	ND	Y	ND	ND	ND	Y	Y	ND	ND	Y	ND	ND	ND
94MC3	FLNESYKHEQVYIR	H5N4F1S2	ND	ND	ND	ND	Y	ND	ND	ND	ND	ND	ND	ND	ND	ND	ND	ND
94MC3	FLNESYKHEQVYIR	H6N5F1S1	Y	Y	ND	Y	Y	Y	ND	ND	Y	Y	Y	ND	ND	ND	ND	ND
94MC3	FLNESYKHEQVYIR	H6N5S2	Y	Y	ND	ND	Y	ND	ND	ND	Y	Y	Y	Y	Y	ND	ND	ND
94MC3	FLNESYKHEQVYIR	H6N5S2	ND	ND	ND	ND	ND	ND	ND	ND	ND	Y	ND	ND	ND	ND	ND	ND
94MC3	FLNESYKHEQVYIR	H6N5S3	Y	Y	ND	Y	Y	Y	Y	ND	Y	Y	Y	ND	Y	Y	ND	ND
94MC3	FLNESYKHEQVYIR	H6N5F1S3	Y	Y	ND	Y	ND	ND	ND	ND	Y	Y	ND	Y	ND	ND	ND	ND
220	VYDPLYCESVHNFTLPSWATEDTMTK	H5N4F1S1	Y	Y	ND	Y	ND	Y	ND	ND	Y	ND	ND	ND	ND	ND	ND	ND
220	VYDPLYCESVHNFTLPSWATEDTMTK	H5N4S2	Y	ND	ND	ND	Y	ND	ND	ND	ND	ND	ND	ND	ND	ND	ND	ND
220	VYDPLYCESVHNFTLPSWATEDTMTK	H5N4F1S2	Y	Y	ND	ND	Y	ND	ND	ND	Y	Y	ND	ND	ND	ND	ND	ND
220	VYDPLYCESVHNFTLPSWATEDTMTK	H6N5F1S2	Y	ND	ND	ND	Y	ND	ND	ND	Y	ND	ND	ND	ND	ND	ND	ND
220	VYDPLYCESVHNFTLPSWATEDTMTK	H6N5S3	ND	ND	ND	ND	Y	ND	ND	ND	Y	ND	ND	ND	ND	ND	ND	ND
220	VYDPLYCESVHNFTLPSWATEDTMTK	H6N5F1S3	Y	Y	ND	ND	Y	ND	ND	ND	Y	ND	ND	ND	ND	ND	ND	ND
220	VYDPLYCESVHNFTLPSWATEDTMTK	H7N6F1S2	ND	ND	ND	ND	Y	ND	ND	ND	Y	ND	ND	ND	ND	ND	ND	ND
220	VYDPLYCESVHNFTLPSWATEDTMTK	H6N6F1S3	ND	ND	ND	ND	Y	ND	ND	ND	ND	ND	ND	ND	ND	ND	ND	ND
220	VYDPLYCESVHNFTLPSWATEDTMTK	H7N6S3	ND	ND	ND	ND	Y	ND	ND	ND	ND	ND	ND	ND	ND	ND	ND	ND
220	VYDPLYCESVHNFTLPSWATEDTMTK	H7N6F1S3	ND	ND	ND	ND	Y	ND	ND	ND	Y	ND	ND	ND	ND	ND	ND	ND
220	VYDPLYCESVHNFTLPSWATEDTMTK	H7N6S4	ND	ND	ND	ND	Y	ND	ND	ND	ND	ND	ND	ND	ND	ND	ND	ND
220	VYDPLYCESVHNFTLPSWATEDTMTK	H7N6F1S4	ND	ND	ND	ND	Y	ND	ND	ND	ND	ND	ND	ND	ND	ND	ND	ND
333	NETQHEPYPLMLPGCSPSCPLER	H5N2	Y	Y	ND	ND	ND	ND	ND	ND	ND	ND	ND	ND	ND	ND	ND	ND
333	NETQHEPYPLMLPGCSPSCPLER	H6N2	Y	Y	Y	Y	Y	Y	Y	ND	Y	Y	Y	Y	Y	Y	Y	ND
333	NETQHEPYPLMLPGCSPSCPLER	H7N2	Y	Y	ND	Y	Y	ND	ND	ND	Y	Y	ND	Y	Y	Y	ND	ND
333	NETQHEPYPLMLPGCSPSCPLER	H8N2	Y	ND	ND	ND	ND	ND	ND	ND	ND	ND	ND	ND	ND	ND	ND	ND
Total number of obsrved analytes			28	24	8	15	29	11	6	3	26	23	15	13	9	8	3	1
Table S-6b. The optimization of PAP digestion with different types of trypsin at different enzmye:protein ratio (N=2) showing side products per glycosylation site. TPCK treated trypsin, sequencing grade modified (SGM) trypsin, trypsin gold and trypsin platinum were compared under four trypsin to PAP ratios (1 to 5, 1 to 10, 1 to 20 and 1 to 50). 'Y' means the analyte was detected and 'ND' stands …
Glycosylation site	Peptide backbone	Glycan composition	Trypsin platinum				SGM trypsin				Trypsin gold				TPCK trypsin
			1 to 5	1 to 10	1 to 20	1 to 50	1 to 5	1 to 10	1 to 20	1 to 50	1 to 5	1 to 10	1 to 20	1 to 50	1 to 5	1 to 10	1 to 20	1 to 50
94	FLNESYK	H4N4S1	Y	ND	ND	ND	ND	ND	ND	ND	ND	ND	ND	ND	ND	ND	ND	ND
94	FLNESYK	H5N4S1	Y	Y	ND	Y	Y	ND	ND	ND	Y	Y	ND	Y	ND	ND	ND	ND
94	FLNESYK	H5N4S1	Y	ND	ND	ND	Y	ND	ND	ND	ND	ND	ND	ND	ND	ND	ND	ND
94	FLNESYK	H5N4F1S1	Y	Y	ND	Y	Y	ND	ND	ND	ND	ND	ND	ND	ND	ND	ND	ND
94	FLNESYK	H5N4F1S1	Y	ND	ND	ND	Y	ND	ND	ND	ND	ND	ND	ND	ND	ND	ND	ND
94	FLNESYK	H5N4S2	Y	Y	ND	Y	Y	ND	ND	ND	Y	ND	ND	ND	ND	ND	ND	ND
94	FLNESYK	H5N4S2	Y	ND	ND	ND	Y	ND	ND	ND	ND	ND	ND	ND	ND	ND	ND	ND
94	FLNESYK	H6N5S2	ND	ND	ND	ND	Y	ND	ND	ND	ND	ND	ND	ND	ND	ND	ND	ND
94MC1	KFLNESYKHEQVYIR	H4N4S1	Y	Y	Y	ND	Y	ND	ND	ND	Y	Y	Y	ND	ND	ND	ND	ND
94MC1	KFLNESYKHEQVYIR	H4N4S1	ND	Y	ND	ND	ND	ND	ND	ND	Y	Y	ND	ND	ND	ND	ND	ND
94MC1	KFLNESYKHEQVYIR	H5N4S1	Y	Y	Y	Y	Y	Y	ND	Y	Y	Y	Y	Y	ND	ND	Y	ND
94MC1	KFLNESYKHEQVYIR	H5N4S1	Y	Y	ND	ND	Y	ND	ND	ND	Y	Y	Y	ND	Y	Y	ND	ND
94MC1	KFLNESYKHEQVYIR	H5N4F1S1	Y	Y	Y	Y	Y	Y	ND	ND	Y	Y	Y	Y	ND	ND	ND	ND
94MC1	KFLNESYKHEQVYIR	H5N4F1S1	Y	Y	Y	ND	Y	ND	ND	ND	Y	Y	Y	ND	Y	Y	ND	ND
94MC1	KFLNESYKHEQVYIR	H5N4S2	Y	Y	Y	Y	Y	Y	Y	Y	Y	Y	Y	Y	ND	ND	Y	ND
94MC1	KFLNESYKHEQVYIR	H5N4S2	Y	Y	Y	Y	Y	ND	ND	ND	Y	Y	Y	ND	Y	Y	ND	ND
94MC1	KFLNESYKHEQVYIR	H5N4S2	Y	Y	Y	ND	Y	ND	ND	ND	Y	Y	ND	ND	ND	ND	ND	ND
94MC1	KFLNESYKHEQVYIR	H6N5S1	Y	Y	Y	ND	Y	ND	ND	ND	Y	Y	ND	ND	Y	Y	ND	ND
94MC1	KFLNESYKHEQVYIR	H5N4F1S2	Y	Y	Y	Y	Y	Y	Y	Y	Y	Y	Y	ND	Y	Y	Y	ND
94MC1	KFLNESYKHEQVYIR	H5N4F1S2	Y	ND	ND	Y	ND	ND	ND	ND	Y	ND	ND	ND	Y	Y	ND	ND
94MC1	KFLNESYKHEQVYIR	H6N5F1S1	Y	Y	ND	ND	Y	ND	ND	ND	Y	Y	ND	ND	ND	ND	ND	ND
94MC1	KFLNESYKHEQVYIR	H6N5F1S1	Y	ND	ND	ND	ND	ND	ND	ND	ND	ND	ND	ND	ND	ND	ND	ND
94MC1	KFLNESYKHEQVYIR	H6N5S2	Y	Y	Y	Y	Y	Y	Y	Y	Y	Y	Y	ND	ND	ND	Y	ND
94MC1	KFLNESYKHEQVYIR	H6N5S2	ND	ND	ND	ND	ND	ND	ND	ND	ND	ND	ND	Y	ND	ND	ND	ND
94MC1	KFLNESYKHEQVYIR	H6N5S3	Y	Y	ND	Y	Y	ND	ND	ND	Y	Y	Y	ND	ND	ND	ND	ND
94MC1	KFLNESYKHEQVYIR	H7N6S2	Y	Y	ND	ND	Y	ND	ND	ND	ND	ND	ND	ND	ND	ND	ND	ND
94MC1	KFLNESYKHEQVYIR	H6N5F1S3	Y	Y	ND	ND	Y	ND	ND	ND	ND	ND	ND	ND	ND	ND	ND	ND
94MC1	KFLNESYKHEQVYIR	H7N6F1S2	Y	ND	ND	ND	Y	ND	ND	ND	ND	ND	ND	ND	ND	ND	ND	ND
94MC2	KFLNESYK	H5N4S1	Y	ND	ND	ND	ND	ND	ND	ND	ND	ND	ND	ND	ND	ND	ND	ND
220MC	VYDPLYCESVHNFTLPSWATEDTMTKLR	H5N4F1S2	ND	ND	ND	ND	ND	Y	ND	ND	ND	ND	ND	ND	ND	ND	ND	ND
333MC	GEYFVEMYYRNETQHEPYPLMLPGCSPSCPLER	H6N2	Y	Y	Y	Y	Y	Y	ND	ND	Y	Y	Y	Y	ND	ND	ND	ND
333MC	GEYFVEMYYRNETQHEPYPLMLPGCSPSCPLER	H7N2	Y	Y	ND	Y	ND	ND	ND	ND	Y	ND	ND	ND	ND	ND	ND	ND
